# Supplementary material for: Long-Term Efficacy and Safety of Leuprorelin Treatment in Children with Central Precocious Puberty: A Systematic Review and Meta-Analysis
Source: Children (Basel). 2025 May 30;12(6):712. doi: 10.3390/children12060712 (PMC12191920; doi:10.3390/children12060712)
Supplement: Supplementary file 1 [file children-12-00712-s001.zip]

Archive with 1 entries (1 files):
- children-3560839-supplementary.pdf
